# Supplementary material for: Persistence of Microcystin in Three Agricultural Ponds in Georgia, USA
Source: Toxins (Basel). 2024 Nov 7;16(11):482. doi: 10.3390/toxins16110482 (PMC11598104; doi:10.3390/toxins16110482)
Supplement: Supplementary file 1 [file toxins-16-00482-s001.zip]

Archive with 1 entries (1 files):
- toxins-3243070-supplementary.pdf
